# Supplementary material for: Positive selection in coding regions and motif duplication in regulatory regions of bottlenose dolphin MHC class II genes
Source: PLoS One. 2018 Sep 25;13(9):e0203450. doi: 10.1371/journal.pone.0203450 (PMC6155461; doi:10.1371/journal.pone.0203450)
Supplement: S1 Table — All Tutr-DQB alleles (n = 51) were downloaded from GenBank, aligned with the 10 alleles described here, and trimmed to the shortest shared region (169 bp) to determine similarity. The source country is shown if available; parentheses indicate that the sample country was not provided, but rather show the location of the research institution. (XLSX) [file pone.0203450.s014.xlsx]

## Sheet: Sheet1
	100% match over shortest shared length (169 bp)
Alleles	Country	Allele	GenBank
Tutr-DQB1*01	USA: Florida, Gulf of Mexico	Tutr-DQB*25	KJ722710.1 Tutr-DQB*25 allele, exon 2 and partial cds
	XM_019949732.1	Tutr-DQB*0101	XM_019949732.1 PREDICTED: Tursiops truncatus boLa class II histocompatibility antigen, DQB*0101 beta chain-like (TUTR-DQB), transcript variant X1, mRNA
	XM_019949733.1	Tutr-DQB*0101	XM_019949733.1 PREDICTED: Tursiops truncatus boLa class II histocompatibility antigen, DQB*0101 beta chain-like (TUTR-DQB), transcript variant X2, mRNA
	XM_019949734.1	Tutr-DQB*0101	XM_019949734.1 PREDICTED: Tursiops truncatus boLa class II histocompatibility antigen, DQB*0101 beta chain-like (TUTR-DQB), transcript variant X3, mRNA
	XM_019949735.1	Tutr-DQB*0101	XM_019949735.1 PREDICTED: Tursiops truncatus boLa class II histocompatibility antigen, DQB*0101 beta chain-like (TUTR-DQB), transcript variant X4, mRNA
	XM_019949737.1	Tutr-DQB*0101	XM_019949737.1 PREDICTED: Tursiops truncatus boLa class II histocompatibility antigen, DQB*0101 beta chain-like (TUTR-DQB), transcript variant X5, mRNA
Tutr-DQB1*02	no matches
Tutr-DQB1*03	Japan: Wakayama, Taiji	Tutr-DQB*13	AB302056.1 Tutr-DQB*13
	Japan: Wakayama, Taiji	Tutr-DQB*24	AB302067.1 Tutr-DQB*24
Tutr-DQB1*04			ABRN02290676.1 Tursiops truncatus Contig302332, whole genome shotgun sequence
	(Taiwan)		EF017815.1 Tursiops truncatus MHC class II antigen (Tutr-DQB) mRNA, complete cds
	(Taiwan)	Tutr-DQB*01	EF690293.1 Tutr-DQB*01 allele, partial cds
	Japan: Wakayama, Taiji	Tutr-DQB*12	AB302055.1 Tutr-DQB*12
Tutr-DQB1*05	Japan: Wakayama, Taiji	Tutr-DQB*16	AB302059.1 Tutr-DQB*16
Tutr-DQB1*06	USA: Florida, Gulf of Mexico	Tutr-DQB*26	KJ722711.1 Tutr-DQB*26 allele, exon 2 and partial cds
Tutr-DQB1*07	Japan: Wakayama, Taiji	Tutr-DQB*04	AB302047.1 Tutr-DQB*04
	Japan: Wakayama, Taiji	Tutr-DQB*14	AB302057.1 Tutr-DQB*14
Tutr-DQB1*08	Japan: Wakayama, Taiji	Tutr-DQB*08	AB302051.1 Tutr-DQB*08
Tutr-DQB1*09	Japan: Wakayama, Taiji	Tutr-DQB*09	AB302052.1 Tutr-DQB*09
	Japan: Wakayama, Taiji	Tutr-DQB*22	AB302065.1 Tutr-DQB*22
Tutr-DQB1*10	Japan: Wakayama, Taiji	Tutr-DQB*07	AB302050.1 Tutr-DQB*07
S1 Table. Summary of Tutr-DQB Alleles. All Tutr-DQB alleles (n=51) were downloaded from GenBank, aligned with the 10 alleles described here, and trimmed to the shortest shared region (169 bp) to determine similarity. The source country is shown if available; parentheses indicate that the sample country was not provided, but rather show the location of the research institution.
