# Supplementary material for: Positive selection in coding regions and motif duplication in regulatory regions of bottlenose dolphin MHC class II genes
Source: PLoS One. 2018 Sep 25;13(9):e0203450. doi: 10.1371/journal.pone.0203450 (PMC6155461; doi:10.1371/journal.pone.0203450)
Supplement: S2 Table — All Tutr-DQB alleles (n = 17) were downloaded from GenBank, aligned with the 10 alleles described here, and trimmed to the shortest shared region (227 bp) to determine similarity. The source country is shown for each sample. (XLSX) [file pone.0203450.s015.xlsx]

## Sheet: Sheet1
	100% match over shortest shared length (227 bp)
Alleles	Country	Allele	GenBank
Tutr-DQA1*01	Adriatic Sea	Tutr-DQA*02	KF751586.1 Tursiops truncatus MHC class II antigen alpha chain (Tutr-DQA) gene, Tutr-DQA*02 allele, exon 2 and partial cds
Tutr-DQA1*02	USA: Florida, Gulf of Mexico	Tutr-DQA*15	KJ722652.1 Tursiops truncatus MHC class II antigen DQ alpha chain (Tutr-DQA) gene, Tutr-DQA*15 allele, exon 2 and partial cds
Tutr-DQA1*03	USA: Florida, Gulf of Mexico	Tutr-DQA*12	KJ722649.1 Tursiops truncatus MHC class II antigen DQ alpha chain (Tutr-DQA) gene, Tutr-DQA*12 allele, exon 2 and partial cds
Tutr-DQA1*04	USA: Florida, Gulf of Mexico	Tutr-DQA*11	KJ722648.1 Tursiops truncatus MHC class II antigen DQ alpha chain (Tutr-DQA) gene, Tutr-DQA*11 allele, exon 2 and partial cds
			ABRN02290675.1 Tursiops truncatus Contig302331, whole genome shotgun sequence
Tutr-DQA1*05	Adriatic Sea	Tutr-DQA*03	KF751590.1 Tursiops truncatus MHC class II antigen alpha chain (Tutr-DQA) gene, Tutr-DQA*03 allele, exon 2 and partial cds
Tutr-DQA1*06	USA: Florida, Gulf of Mexico	Tutr-DQA*13	KJ722650.1 Tursiops truncatus MHC class II antigen DQ alpha chain (Tutr-DQA) gene, Tutr-DQA*13 allele, exon 2 and partial cds
Tutr-DQA1*07	USA: Florida, Gulf of Mexico	Tutr-DQA*14	KJ722651.1 Tursiops truncatus MHC class II antigen DQ alpha chain (Tutr-DQA) gene, Tutr-DQA*14 allele, exon 2 and partial cds
Tutr-DQA1*08	Adriatic Sea	Tutr-DQA*07	KF751589.1 Tursiops truncatus MHC class II antigen alpha chain (Tutr-DQA) gene, Tutr-DQA*07 allele, exon 2 and partial cds
Tutr-DQA1*09	USA: Florida, Gulf of Mexico	Tutr-DQA*17	KJ722654.1 Tursiops truncatus MHC class II antigen DQ alpha chain (Tutr-DQA) gene, Tutr-DQA*17 allele, exon 2 and partial cds
Tutr-DQA1*10	no matches
S2 Table. Summary of Tutr-DQA Alleles. All Tutr-DQB alleles (n=17) were downloaded from GenBank, aligned with the 10 alleles described here, and trimmed to the shortest shared region (227 bp) to determine similarity. The source country is shown for each sample.
