# Supplementary material for: Positive selection in coding regions and motif duplication in regulatory regions of bottlenose dolphin MHC class II genes
Source: PLoS One. 2018 Sep 25;13(9):e0203450. doi: 10.1371/journal.pone.0203450 (PMC6155461; doi:10.1371/journal.pone.0203450)
Supplement: S3 Table — Conditions were uniform across the first four primer pairs from Table 5 and used for Sanger Sequencing in dolphin, orca, and beluga (Section 2 in Methods). The DQA Peptide Binding Region (PBR) was PCR amplified in dolphin, and a subset was cloned. Colonies were used for M13 PCR and sequencing (Section 3 in Methods). Refer to Table 5 for primers. (XLSX) [file pone.0203450.s016.xlsx]

## Sheet: Sheet1
	DQA/DQB/DRA/DRB Promoter	DQA PBR	DQA PBR M13
Reaction Volume	25 μl	25 μl	25 μl
Buffer	10x Standard	10x Standard	10x Standard
dNTPs	0.25 mM	0.2 mM	0.2 mM
MgCl2	--	0.5 mM	--
DNA Polymerase	0.6 Units Taq	2.5 Units Taq	1.0 Units Taq
DNA	50 ng	70 ng	(colony)
Forward Primer	0.25 µM	0.3 µM	0.4 µM
Reverse Primer	0.25 µM	0.3 µM	0.4 µM
Cycle Protocol	1x [98°C, 0:30]	1x [94°C, 3:00]	1x [94°C, 10:00]
	35x [94°C, 1:00] [55°C, 1:00] [72°C, 1:00]	36x [94°C, 0:30] [58°C, 0:30] [72°C, 1:00]	30x [94°C, 0:30] [60°C, 0:30] [68°C, 0:90]
	1x [72°C, 7:00]	1x [72°C, 10:00]	1x [72°C, 10:00]
S3 Table: PCR Reaction Conditions for Sanger Sequencing. Conditions were uniform across the first four primer pairs from Table 2 and used for Sanger Sequencing in dolphin, orca, and beluga (Section 2 in Methods). The DQA Peptide Binding Region (PBR) was PCR amplified in dolphin, and a subset was cloned. Colonies were used for M13 PCR and sequencing (Section 3 in Methods). Refer to Table 2 for pri…
