# Supplementary material for: Positive selection in coding regions and motif duplication in regulatory regions of bottlenose dolphin MHC class II genes
Source: PLoS One. 2018 Sep 25;13(9):e0203450. doi: 10.1371/journal.pone.0203450 (PMC6155461; doi:10.1371/journal.pone.0203450)
Supplement: S4 Table — Four regions of interest were amplified in dolphins with barcoded primers. Amplicon were purified, pooled, and sent for Ion Torrent sequencing (Section 4 in Methods). Refer to Table 5 for primers. (XLSX) [file pone.0203450.s017.xlsx]

## Sheet: Sheet1
	DQA Promoter NGS	DQB Promoter NGS	DQA PBR NGS	DQB PBR NGS
Reaction Volume	20 μl	20 μl	20 μl	20 μl
Buffer	5X Phusion Green HF	5X Phusion Green HF	5X Phusion Green HF	5X Phusion Green HF
dNTPs	0.2 mM	0.2 mM	0.2 mM	0.2 mM
DNA Polymerase	0.2 Units Phusion High-Fidelity	0.2 Units Phusion High-Fidelity	0.4 Units Phusion High-Fidelity	0.2 Units Phusion High-Fidelity
DNA	50 ng	50 ng	50 ng	50 ng
Forward Primer	0.5 µM	0.25 µM	0.5 µM	0.5 µM
Reverse Primer	0.5 µM	0.25 µM	0.5 µM	0.5 µM
Cycle Protocol*	1x [98°C, 0:30]	1x [98°C, 0:30]	1x [98°C, 0:30]	1x [98°C, 0:30]
	30x [98°C, 0:10] [68°C, 0:20] [72°C, 0:20]	10x [98°C, 0:10] [72-68°C, 0:20] [72°C, 0:20]	305 [98°C, 0:10] [58°C, 0:20] [72°C, 0:20]	35x [98°C, 0:10] [68°C, 0:20] [72°C, 0:20]
	1x [72°C, 10:00]	25x [98°C, 0:10] [68°C, 0:20] [72°C, 0:20]	1x [72°C, 10:00]	1x [72°C, 10:00]
		1x [72°C, 10:00]
*Underlined portion indicates a touchdown reaction which dropped 0.5°C/cycle.
S4 Table: PCR Reaction Conditions for Next Generation Sequencing. Four regions of interest were amplified in dolphins with barcoded primers. Amplicon were purified, pooled, and sent for Ion Torrent sequencing (Section 4 in Methods). Refer to Table 2 for primers.
