# Supplementary material for: Positive selection in coding regions and motif duplication in regulatory regions of bottlenose dolphin MHC class II genes
Source: PLoS One. 2018 Sep 25;13(9):e0203450. doi: 10.1371/journal.pone.0203450 (PMC6155461; doi:10.1371/journal.pone.0203450)
Supplement: S5 Table — Each step is shown with the relevant program and command options used. Two separate variant analyses were performed on the prepared reads (SAMtools and UnifiedGenotyper). (XLSX) [file pone.0203450.s018.xlsx]

## Sheet: Sheet1
Step	Program	Operation/Options
Prepare Reference Sequence
Index for TMAP	TMAP	index
Index for SAMtools	SAMtools	faidx
Dictionary for GATK	Picard	CreateSequenceDictionary
Prepare Reads
Filter reads by length	USEARCH	-fastq_filter -fastq_minlen 350
Sort reads by barcodes	FASTX-Toolkit	fastx_barcode_splitter.pl --mismatches 0
Reverse complement reads	FASTX-Toolkit	fastx_reverse_complement -Q33
Remove 5' barcode	FASTX-Toolkit	fastx_trimmer -Q33 -f 11
Remove 3' barcode	FASTX-Toolkit	fastx_trimmer -Q33 -t 10
Align reads to reference	TMAP	tmap4
Convert sam to bam	SAMtools	view -bhS
Sort reads	SAMtools	sort
Index reads	SAMtools	index
Perform Variant Calls	SAMtools
Generate mpileup	SAMtools	mpileup -Buf
Generate variant call files	BCFtools	view -vcg
Phase alleles	GATK	ReadBackedPhasing -dt NONE -phaseQualityThresh 20.0
Perform Variant Calls	UnifiedGenotyper
Generate variant call files	GATK	UnifiedGenotyper -dt NONE
Phase alleles	GATK	ReadBackedPhasing -dt NONE -phaseQualityThresh 20.0
Variant call file to fasta format	VCFtools	vcf-consensus
S5 Table: Data Analysis Pipeline. Each step is shown with the relevant program and command options used. Two separate variant analyses were performed on the prepared reads (SAMtools and UnifiedGenotyper).
