# Supplementary material for: Positive selection in coding regions and motif duplication in regulatory regions of bottlenose dolphin MHC class II genes
Source: PLoS One. 2018 Sep 25;13(9):e0203450. doi: 10.1371/journal.pone.0203450 (PMC6155461; doi:10.1371/journal.pone.0203450)
Supplement: S6 Table — All programs are freely available for download. (XLSX) [file pone.0203450.s019.xlsx]

## Sheet: Sheet1
Program	Version	Citation	Website
TMAP	3.4.1		http://github.com/iontorrent/tmap
SAMtools	0.1.18		http://www.htslib.org/
Picard	1.87		https://github.com/broadinstitute/picard
USEARCH	1.0.1090		http://www.drive5.com/usearch/
BCFtools	0.2.0-rc7-47-g02a1fb3		http://www.htslib.org/
GATK	2.8-1-g932cd3a	McKenna et al. 2010	https://www.broadinstitute.org/gatk/
VCFtools	0.1.9.0		http://vcftools.sourceforge.net/
Tablet	1.13.12.17	Milne et al. 2012	http://ics.hutton.ac.uk/tablet/
BioEdit	7.0.8.0	Hall 2005	http://www.mbio.ncsu.edu/bioedit/bioedit.html
GENSCAN	1.0	Burge and Karlin 1997	http://genes.mit.edu/GENSCAN.html
NCBI BLASTN		Altschul et al. 1990	http://blast.ncbi.nlm.nih.gov/Blast.cgi
Primer3	0.4.0	Koressaar and Remm 2007	http://bioinfo.ut.ee/primer3-0.4.0/primer3/input.htm
Primer-BLAST		Ye et al. 2012	http://www.ncbi.nlm.nih.gov/tools/primer-blast/
FASTX-Toolkit	0.0.13		http://hannonlab.cshl.edu/fastx_toolkit/links.html
MEGA6	6.06(6140226)	Tamura et al. 2013	http://www.megasoftware.net
PAML	4.8	Yang 2007	http://abacus.gene.ucl.ac.uk/software/paml.html
MUSCLE	3.8.31	Edgar 2004	http://www.drive5.com/muscle/
S6 Table: Programs For Data Analyses. All programs are freely available for download.
